# Supplementary material for: Alternative Splicing Dynamics During the Lifecycle of Salvia miltiorrhiza Root Revealed the Fine Tuning in Root Development and Ingredients Biosynthesis
Source: Front Plant Sci. 2022 Jan 21;12:797697. doi: 10.3389/fpls.2021.797697 (PMC8813970; doi:10.3389/fpls.2021.797697)
Supplement: Supplementary file 1 [file Table_1.XLSX]

## Sheet: Sheet1
Supplementary Table 1. Statstics of AS and transcripts in each developmental stages
Sample	Stastic of AS					Statstics of transcripts	Ratio(%) AS/transcripts
	IR	SE	Alt.5`	Alt.3`	total
5 DAG	5293.67	908.667	2066.33	3445	11713.7	16830	69.5999
15 DAG	4358	726	1671.33	2930	9685.33	17722	54.6515
30 DAG	5498	1142	2221.33	3991.67	12853	15930	80.6842
45 DAG	882	143.667	402	608.667	2036.33	6717	30.3161
60 DAG	2914.67	455.667	1089.67	1727.33	6187.33	11217	55.1603
75 DAG	3748	553	1423	2312.67	8036.67	14152	56.7882
90 DAG	2814.33	401.333	1042.67	1711.33	5969.67	11329	52.6937
105 DAG	3163.33	473	1109.33	1700.33	6446	12555	51.3421
120 DAG	1177.33	177.667	453.333	660.333	2468.67	5454	45.2634
150 DAG	1701.67	240.333	663.333	1002.33	3607.67	5623	64.1591
180 DAG	2750.33	296.333	833.667	1159.33	5039.67	11654	43.2441
210 DAG	3701.67	506	1227	1839	7273.67	11359	64.0344
