# Supplementary material for: Alternative Splicing Dynamics During the Lifecycle of Salvia miltiorrhiza Root Revealed the Fine Tuning in Root Development and Ingredients Biosynthesis
Source: Front Plant Sci. 2022 Jan 21;12:797697. doi: 10.3389/fpls.2021.797697 (PMC8813970; doi:10.3389/fpls.2021.797697)
Supplement: Supplementary file 2 [file Table_2.XLSX]

## Sheet: Supplementary Table 2
Supplementary Table 2. Physicochemical properties of SmSR proteins
Gene name	Gene ID	CDS (bp)	MW(kDa)	pI	GRAVY
SmSR34b	DS039439.1	822	31.04	11.44	-1.127
SmSR34a	DS018378.1	474	17.7	8.19	-0.723
SmSR34	DS019593.2	1176	43.27	11.53	-0.979
SmSR33b	DS002439.3	1164	44.11	9.4	-0.966
SmSCL33	DS036414.1	789	29.32	11.82	-0.863
SmSCL30a	DS029385.2	603	23.34	11.53	-1.322
SmSC35b	DS025783.1	1254	45.58	12.18	-0.821
SmRSZ23	DS009048.2	543	20.7	11.95	-1.291
SmRSZ21a	DS023481.2	468	16.66	7.68	-0.142
SmRS41	DS023094.1	789	30.56	10.86	-1.316
SmRS40	DS002999.1	1113	43.36	10.78	-1.452
SmRS31b	DS032791.1	813	31.57	10.13	-0.733
SmRS31a	DS012153.1	702	27.76	10.73	-1.403
SmRS31	DS012540.2	789	30.46	11.03	-0.877
SmRS2Z32	DS040244.2	1890	69.77	8.4	-0.957
