# Supplementary material for: Alternative Splicing Dynamics During the Lifecycle of Salvia miltiorrhiza Root Revealed the Fine Tuning in Root Development and Ingredients Biosynthesis
Source: Front Plant Sci. 2022 Jan 21;12:797697. doi: 10.3389/fpls.2021.797697 (PMC8813970; doi:10.3389/fpls.2021.797697)
Supplement: Supplementary file 3 [file Table_3.XLSX]

## Sheet: Supplementary Table S3
Supplementary Table S3. Network data among SR splicing factors, phosphokinases and the active AS genes
Name	Cor	P-value	Name	Cor	P-value
DS040091 (interacts with) SmAFC1	0.95	2.04e-06	DS036012 (interacts with) SmSRPK2	0.95	2.04e-06
DS039940 (interacts with) SmAFC1	0.96	9.54e-07	DS036012 (interacts with) SmSC35b	0.97	3.88e-07
DS027256 (interacts with) SmAFC1	0.96	9.54e-07	DS035877 (interacts with) SmAFC3	0.95	2.04e-06
DS011797 (interacts with) SmAFC1	0.97	1.29e-07	DS035877 (interacts with) SmRS41	0.95	2.04e-06
DS007485 (interacts with) SmAFC1	0.97	1.29e-07	DS035877 (interacts with) SmSC35b	0.96	9.54e-07
DS040126 (interacts with) SmAFC3	0.96	9.54e-07	DS035530 (interacts with) SmAFC1	0.96	9.54e-07
DS033746 (interacts with) SmAFC3	0.96	9.54e-07	DS035530 (interacts with) SmAFC3	0.96	9.54e-07
DS032014 (interacts with) SmAFC1	0.95	2.04e-06	DS035530 (interacts with) SmSC35b	0.97	3.88e-07
DS032014 (interacts with) SmAFC3	0.96	9.54e-07	DS033022 (interacts with) SmAFC1	0.96	9.54e-07
DS023929 (interacts with) SmAFC1	0.96	9.54e-07	DS033022 (interacts with) SmAFC3	0.96	9.54e-07
DS023929 (interacts with) SmAFC3	0.96	9.54e-07	DS033022 (interacts with) SmSC35b	0.97	3.88e-07
DS012959 (interacts with) SmAFC3	0.97	1.29e-07	DS032835 (interacts with) SmSRPK3	0.97	3.88e-07
DS012943 (interacts with) SmAFC3	0.97	1.29e-07	DS032835 (interacts with) SmSRPK2	0.97	1.29e-07
DS007225 (interacts with) SmAFC3	0.97	3.88e-07	DS032835 (interacts with) SmSC35b	0.95	2.04e-06
DS003969 (interacts with) SmAFC1	0.96	9.54e-07	DS032422 (interacts with) SmSRPK3	0.97	3.88e-07
DS003969 (interacts with) SmAFC3	0.96	9.54e-07	DS032422 (interacts with) SmSC35b	0.96	9.54e-07
DS035057 (interacts with) SmAFC2-2	0.96	9.54e-07	DS031711 (interacts with) SmAFC1	0.98	3.09e-08
DS018023 (interacts with) SmAFC2-2	0.98	3.09e-08	DS031711 (interacts with) SmAFC3	0.97	1.29e-07
DS011265 (interacts with) SmAFC2-2	0.95	2.04e-06	DS031711 (interacts with) SmSRPK3	0.96	9.54e-07
DS040186 (interacts with) SmSRPK3	0.95	2.04e-06	DS031711 (interacts with) SmSC35b	0.97	3.88e-07
DS039530 (interacts with) SmAFC3	0.95	2.04e-06	DS030992 (interacts with) SmSC35b	0.95	2.04e-06
DS039530 (interacts with) SmSRPK3	0.97	1.29e-07	DS030818 (interacts with) SmAFC1	0.98	3.09e-08
DS039374 (interacts with) SmSRPK3	0.97	1.29e-07	DS030818 (interacts with) SmSRPK3	0.95	2.04e-06
DS035657 (interacts with) SmAFC3	0.97	3.88e-07	DS030818 (interacts with) SmSC35b	0.99	4.1e-09
DS035657 (interacts with) SmSRPK3	0.98	3.09e-08	DS029741 (interacts with) SmSC35b	0.96	9.54e-07
DS032651 (interacts with) SmAFC3	0.98	3.09e-08	DS028137 (interacts with) SmAFC1	0.96	9.54e-07
DS032651 (interacts with) SmSRPK3	0.95	2.04e-06	DS028137 (interacts with) SmSRPK3	0.95	2.04e-06
DS025319 (interacts with) SmAFC3	0.96	9.54e-07	DS028137 (interacts with) SmSC35b	0.97	3.88e-07
DS025319 (interacts with) SmSRPK3	0.97	1.29e-07	DS024745 (interacts with) SmSC35b	0.95	2.04e-06
DS024535 (interacts with) SmAFC3	0.96	9.54e-07	DS023298 (interacts with) SmAFC1	0.97	3.88e-07
DS024535 (interacts with) SmSRPK3	0.97	1.29e-07	DS023298 (interacts with) SmSC35b	0.98	3.09e-08
DS020695 (interacts with) SmAFC3	0.95	2.04e-06	DS022959 (interacts with) SmSC35b	0.96	9.54e-07
DS020695 (interacts with) SmSRPK3	0.95	2.04e-06	DS022944 (interacts with) SmSC35b	0.96	9.54e-07
DS020652 (interacts with) SmSRPK3	0.97	1.29e-07	DS022583 (interacts with) SmSC35b	0.97	3.88e-07
DS019559 (interacts with) SmAFC3	0.95	2.04e-06	DS021880 (interacts with) SmAFC1	0.95	2.04e-06
DS019559 (interacts with) SmSRPK3	0.96	9.54e-07	DS021880 (interacts with) SmSC35b	0.96	9.54e-07
DS018750 (interacts with) SmAFC3	0.99	4.1e-09	DS021123 (interacts with) SmSC35b	0.97	1.29e-07
DS018750 (interacts with) SmSRPK3	0.97	3.88e-07	DS019717 (interacts with) SmSC35b	0.95	2.04e-06
DS017074 (interacts with) SmAFC3	0.97	3.88e-07	DS015992 (interacts with) SmAFC1	0.99	4.1e-09
DS017074 (interacts with) SmSRPK3	0.96	9.54e-07	DS015992 (interacts with) SmSC35b	0.98	3.09e-08
DS016260 (interacts with) SmSRPK3	0.97	1.29e-07	DS015183 (interacts with) SmSC35b	0.97	1.29e-07
DS008362 (interacts with) SmAFC3	0.96	9.54e-07	DS014331 (interacts with) SmSC35b	0.95	2.04e-06
DS008362 (interacts with) SmSRPK3	0.97	3.88e-07	DS013735 (interacts with) SmAFC1	0.97	1.29e-07
DS007338 (interacts with) SmAFC3	0.97	3.88e-07	DS013735 (interacts with) SmSC35b	0.97	1.29e-07
DS007338 (interacts with) SmSRPK3	0.96	9.54e-07	DS012677 (interacts with) SmAFC1	0.97	1.29e-07
DS003511 (interacts with) SmAFC3	0.99	4.1e-09	DS012677 (interacts with) SmSC35b	0.97	3.88e-07
DS003511 (interacts with) SmSRPK3	0.97	1.29e-07	DS012457 (interacts with) SmSRPK3	0.97	1.29e-07
SmSRPK3 (interacts with) SmAFC3	0.97	1.29e-07	DS012457 (interacts with) SmSRPK2	0.96	9.54e-07
DS000032 (interacts with) SmSRPK3	0.96	9.54e-07	DS012457 (interacts with) SmSC35b	0.95	2.04e-06
DS039384 (interacts with) SmSRPK3	0.97	3.88e-07	DS011967 (interacts with) SmAFC1	0.97	3.88e-07
DS039384 (interacts with) SmSRPK2	0.97	3.88e-07	DS011967 (interacts with) SmAFC3	0.98	3.09e-08
DS038849 (interacts with) SmSRPK3	0.97	3.88e-07	DS011967 (interacts with) SmSRPK3	0.97	3.88e-07
DS038849 (interacts with) SmSRPK2	0.98	3.09e-08	DS011967 (interacts with) SmSC35b	0.96	9.54e-07
DS037756 (interacts with) SmAFC3	0.96	9.54e-07	DS010241 (interacts with) SmAFC1	0.97	1.29e-07
DS037756 (interacts with) SmSRPK3	0.97	3.88e-07	DS010241 (interacts with) SmAFC3	0.95	2.04e-06
DS037756 (interacts with) SmSRPK2	0.96	9.54e-07	DS010241 (interacts with) SmSRPK3	0.97	3.88e-07
DS037468 (interacts with) SmSRPK2	0.97	3.88e-07	DS010241 (interacts with) SmSC35b	0.99	1e-10
DS037059 (interacts with) SmAFC3	0.95	2.04e-06	DS009458 (interacts with) SmAFC1	0.98	3.09e-08
DS037059 (interacts with) SmSRPK2	0.95	2.04e-06	DS009458 (interacts with) SmSC35b	0.97	3.88e-07
DS036610 (interacts with) SmSRPK3	0.97	3.88e-07	DS006567 (interacts with) SmAFC1	0.96	9.54e-07
DS036610 (interacts with) SmSRPK2	0.95	2.04e-06	DS006567 (interacts with) SmSRPK3	0.97	3.88e-07
DS035093 (interacts with) SmAFC3	0.95	2.04e-06	DS006567 (interacts with) SmSRPK2	0.96	9.54e-07
DS035093 (interacts with) SmSRPK2	0.98	3.09e-08	DS006567 (interacts with) SmSC35b	0.96	9.54e-07
DS033347 (interacts with) SmAFC1	0.96	9.54e-07	DS006532 (interacts with) SmAFC1	0.96	9.54e-07
DS033347 (interacts with) SmAFC3	0.96	9.54e-07	DS006532 (interacts with) SmSC35b	0.97	3.88e-07
DS033347 (interacts with) SmSRPK2	0.96	9.54e-07	DS005385 (interacts with) SmAFC1	0.97	3.88e-07
DS032870 (interacts with) SmAFC3	0.95	2.04e-06	DS005385 (interacts with) SmAFC3	0.96	9.54e-07
DS032870 (interacts with) SmSRPK3	0.98	3.09e-08	DS005385 (interacts with) SmSRPK2	0.95	2.04e-06
DS032870 (interacts with) SmSRPK2	0.95	2.04e-06	DS005385 (interacts with) SmSC35b	0.95	2.04e-06
DS032741 (interacts with) SmSRPK2	0.97	1.29e-07	DS005022 (interacts with) SmAFC1	0.97	3.88e-07
DS032473 (interacts with) SmSRPK3	0.98	3.09e-08	DS005022 (interacts with) SmSC35b	0.96	9.54e-07
DS032473 (interacts with) SmSRPK2	0.96	9.54e-07	DS002808 (interacts with) SmSRPK3	0.95	2.04e-06
DS028219 (interacts with) SmSRPK2	0.95	2.04e-06	DS002808 (interacts with) SmSC35b	0.97	3.88e-07
DS027273 (interacts with) SmSRPK3	0.96	9.54e-07	SmSC35b (interacts with) SmAFC1	0.97	3.88e-07
DS027273 (interacts with) SmSRPK2	0.97	1.29e-07	DS000980 (interacts with) SmAFC1	0.97	3.88e-07
DS026573 (interacts with) SmSRPK3	0.97	1.29e-07	DS000980 (interacts with) SmAFC3	0.95	2.04e-06
DS026573 (interacts with) SmSRPK2	0.98	3.09e-08	DS000980 (interacts with) SmSRPK3	0.97	3.88e-07
DS025967 (interacts with) SmSRPK3	0.96	9.54e-07	DS000980 (interacts with) SmSC35b	0.98	3.09e-08
DS025967 (interacts with) SmSRPK2	0.95	2.04e-06	DS036055 (interacts with) SmRS31b	0.96	9.54e-07
DS022101 (interacts with) SmSRPK2	0.96	9.54e-07	DS025606 (interacts with) SmRS31b	0.96	9.54e-07
DS018136 (interacts with) SmSRPK2	0.95	2.04e-06	DS012581 (interacts with) SmRS31b	0.97	1.29e-07
DS016252 (interacts with) SmAFC3	0.95	2.04e-06	DS024490 (interacts with) SmAFC3	0.97	3.88e-07
DS016252 (interacts with) SmSRPK3	0.96	9.54e-07	DS024490 (interacts with) SmSRPK3	0.98	3.09e-08
DS016252 (interacts with) SmSRPK2	0.97	1.29e-07	DS014034 (interacts with) SmSRPK3	0.97	3.88e-07
DS016178 (interacts with) SmSRPK3	0.95	2.04e-06	DS014034 (interacts with) SmSC35b	0.95	2.04e-06
DS016178 (interacts with) SmSRPK2	0.96	9.54e-07	DS005797 (interacts with) SmAFC3	0.97	3.88e-07
DS012826 (interacts with) SmSRPK3	0.97	1.29e-07	DS005797 (interacts with) SmSRPK3	0.96	9.54e-07
DS012826 (interacts with) SmSRPK2	0.99	4.1e-09	DS024485 (interacts with) SmSCL33	0.95	2.04e-06
DS009879 (interacts with) SmSRPK3	0.97	3.88e-07	DS019322 (interacts with) SmAFC2-1	0.99	1e-10
DS009879 (interacts with) SmSRPK2	0.97	1.29e-07	DS019322 (interacts with) SmSCL33	0.97	3.88e-07
DS009870 (interacts with) SmSRPK2	0.97	1.29e-07	SmSCL33 (interacts with) SmAFC2-1	0.97	1.29e-07
DS009038 (interacts with) SmAFC3	0.97	1.29e-07	DS039580 (interacts with) SmSRPK3	0.97	3.88e-07
DS009038 (interacts with) SmSRPK3	0.96	9.54e-07	DS039580 (interacts with) SmSR34b	0.95	2.04e-06
DS009038 (interacts with) SmSRPK2	0.95	2.04e-06	DS036411 (interacts with) SmSR34b	0.96	9.54e-07
DS008787 (interacts with) SmSRPK3	0.96	9.54e-07	DS031452 (interacts with) SmSR34b	0.97	3.88e-07
DS008787 (interacts with) SmSRPK2	0.96	9.54e-07	DS019942 (interacts with) SmAFC3	0.97	3.88e-07
DS007585 (interacts with) SmSRPK3	0.97	3.88e-07	DS019942 (interacts with) SmRS41	0.96	9.54e-07
DS007585 (interacts with) SmSRPK2	0.97	1.29e-07	DS019942 (interacts with) SmSC35b	0.96	9.54e-07
DS005376 (interacts with) SmAFC3	0.97	3.88e-07	DS019942 (interacts with) SmSR34b	0.95	2.04e-06
DS005376 (interacts with) SmSRPK3	0.97	1.29e-07	DS018517 (interacts with) SmSR34b	0.97	1.29e-07
DS005376 (interacts with) SmSRPK2	0.97	3.88e-07	DS009327 (interacts with) SmSR34b	0.95	2.04e-06
DS005002 (interacts with) SmSRPK2	0.97	3.88e-07	DS008942 (interacts with) SmAFC2-1	0.96	9.54e-07
DS004728 (interacts with) SmSRPK3	0.97	3.88e-07	DS008942 (interacts with) SmAFC2-2	0.96	9.54e-07
DS004728 (interacts with) SmSRPK2	0.97	1.29e-07	DS008942 (interacts with) SmSCL33	0.96	9.54e-07
SmSRPK2 (interacts with) SmSRPK3	0.97	1.29e-07	DS008942 (interacts with) SmSR34b	0.96	9.54e-07
DS000727 (interacts with) SmSRPK2	0.95	2.04e-06	DS005582 (interacts with) SmSR34b	0.97	1.29e-07
DS032507 (interacts with) SmSRPK1	1	0	DS004477 (interacts with) SmSRPK3	0.95	2.04e-06
DS024256 (interacts with) SmRS40	0.96	9.54e-07	DS004477 (interacts with) SmSR34b	0.96	9.54e-07
DS019097 (interacts with) SmRS40	0.97	1.29e-07	DS025634 (interacts with) SmAFC3	0.97	3.88e-07
DS038099 (interacts with) SmSRPK3	0.96	9.54e-07	DS025634 (interacts with) SmSRPK3	0.97	1.29e-07
DS038099 (interacts with) SmSRPK2	0.99	4.1e-09	DS025634 (interacts with) SmSRPK2	0.99	4.1e-09
DS038099 (interacts with) SmRSZ23	0.96	9.54e-07	DS025634 (interacts with) SmRSZ23	0.95	2.04e-06
DS029663 (interacts with) SmAFC3	0.97	1.29e-07	DS024375 (interacts with) SmAFC3	0.97	1.29e-07
DS029663 (interacts with) SmSRPK3	0.97	1.29e-07	DS024375 (interacts with) SmSRPK3	0.97	3.88e-07
DS029663 (interacts with) SmSRPK2	0.95	2.04e-06	DS024375 (interacts with) SmSRPK2	0.98	3.09e-08
DS029663 (interacts with) SmRSZ23	0.95	2.04e-06	DS024375 (interacts with) SmRSZ23	0.97	3.88e-07
DS029431 (interacts with) SmSRPK3	0.97	1.29e-07	DS024082 (interacts with) SmAFC3	0.95	2.04e-06
DS029431 (interacts with) SmSRPK2	1	0	DS024082 (interacts with) SmRSZ23	0.96	9.54e-07
DS029431 (interacts with) SmRSZ23	0.95	2.04e-06	DS019375 (interacts with) SmAFC3	0.97	1.29e-07
DS028815 (interacts with) SmSRPK3	0.98	3.09e-08	DS019375 (interacts with) SmSRPK3	0.99	4.1e-09
DS028815 (interacts with) SmSRPK2	0.97	3.88e-07	DS019375 (interacts with) SmSRPK2	0.98	3.09e-08
DS028815 (interacts with) SmRSZ23	0.95	2.04e-06	DS019375 (interacts with) SmRSZ23	0.99	4.1e-09
DS004133 (interacts with) SmRS31a	0.96	9.54e-07	SmRSZ23 (interacts with) SmAFC3	0.95	2.04e-06
DS028537 (interacts with) SmRS31	0.96	9.54e-07	SmRSZ23 (interacts with) SmSRPK3	0.96	9.54e-07
DS008871 (interacts with) SmRS31	0.96	9.54e-07	SmRSZ23 (interacts with) SmSRPK2	0.95	2.04e-06
DS006636 (interacts with) SmRS31	0.97	1.29e-07	DS034628 (interacts with) SmAFC1	0.95	2.04e-06
DS000506 (interacts with) SmRS31	0.97	1.29e-07	DS035610 (interacts with) SmRS31a	0.95	2.04e-06
DS027164 (interacts with) SmRS41	0.95	2.04e-06	DS016307 (interacts with) SmRS31a	0.95	2.04e-06
DS022921 (interacts with) SmRS41	0.96	9.54e-07	DS015310 (interacts with) SmRS31a	0.96	9.54e-07
DS038538 (interacts with) SmAFC1	0.97	3.88e-07	DS010052 (interacts with) SmRSZ23	0.97	3.88e-07
DS038538 (interacts with) SmAFC3	0.98	3.09e-08	DS010052 (interacts with) SmRS31a	0.95	2.04e-06
DS038538 (interacts with) SmSRPK3	0.97	3.88e-07	DS006952 (interacts with) SmRS31a	0.99	4.1e-09
DS038538 (interacts with) SmSC35b	0.96	9.54e-07	DS037112 (interacts with) SmAFC1	0.96	9.54e-07
DS038517 (interacts with) SmAFC1	0.96	9.54e-07	DS037112 (interacts with) SmAFC3	0.99	4.1e-09
DS038517 (interacts with) SmRS41	0.95	2.04e-06	DS037112 (interacts with) SmSRPK3	0.96	9.54e-07
DS038517 (interacts with) SmSC35b	0.97	3.88e-07	DS037112 (interacts with) SmSC35b	0.97	3.88e-07
DS036012 (interacts with) SmAFC3	0.95	2.04e-06	DS036012 (interacts with) SmAFC1	0.95	2.04e-06
DS036012 (interacts with) SmSRPK3	0.98	3.09e-08
